# Supplementary material for: Three-Dimensional Pinecone-like Binder-Free Pt–TiO2 Nanorods on Ti Mesh Structures: Synthesis, Characterization and Electroactivity towards Ethanol Oxidation
Source: Molecules. 2022 Mar 16;27(6):1921. doi: 10.3390/molecules27061921 (PMC8955681; doi:10.3390/molecules27061921)
Supplement: Supplementary file 1 [file molecules-27-01921-s001.zip]

Archive with 1 entries (1 files):
- molecules-1576098-supplementary.pdf
